# Supplementary material for: Wound-Healing Effect of Antheraea pernyi Epidermal Growth Factor
Source: Insects. 2022 Oct 24;13(11):975. doi: 10.3390/insects13110975 (PMC9695916; doi:10.3390/insects13110975)
Supplement: Supplementary file 1 [file insects-13-00975-s001.zip]

Archive with 1 entries (1 files):
- insects-1913509-supplementary.pdf
